# Supplementary material for: Bioinformatics Predicted Linear Epitopes of the Major Coat Protein of the Beet Yellows Virus for Detection of the Virus in the Cell Extract of the Infected Plant
Source: BioTech (Basel). 2022 Nov 10;11(4):52. doi: 10.3390/biotech11040052 (PMC9680324; doi:10.3390/biotech11040052)
Supplement: Supplementary file 1 [file biotech-11-00052-s001.zip]

Archive with 1 entries (1 files):
- biotech-1991738-supplementary.pdf
